# Supplementary material for: Management of Paediatric Cardiac Arrest due to Shockable Rhythm—A Simulation-Based Study at Children’s Hospitals in a German Federal State
Source: Children (Basel). 2024 Jun 27;11(7):776. doi: 10.3390/children11070776 (PMC11274526; doi:10.3390/children11070776)
Supplement: Supplementary file 1 [file children-11-00776-s001.zip]

Archive with 1 entries (1 files):
- children-3045447-supplementary.pdf
